# Supplementary material for: The Role of Empathy in Alcohol Use of Bullying Perpetrators and Victims: Lower Personal Empathic Distress Makes Male Perpetrators of Bullying More Vulnerable to Alcohol Use
Source: Int J Environ Res Public Health. 2023 Jul 3;20(13):6286. doi: 10.3390/ijerph20136286 (PMC10341197; doi:10.3390/ijerph20136286)
Supplement: Supplementary file 1 [file ijerph-20-06286-s001.zip]

Archive with 1 entries (1 files):
- ijerph-2225345-supplementary.pdf
